# Supplementary material for: Does Exposure to Summer Season at Different Stages of Intrauterine Development and Maternal Parity Affect Health and First-Lactation Milk Production of Female Offspring of Holstein Cows?
Source: Animals (Basel). 2024 Oct 21;14(20):3040. doi: 10.3390/ani14203040 (PMC11504960; doi:10.3390/ani14203040)
Supplement: Supplementary file 1 [file animals-14-03040-s001.zip]

Archive with 1 entries (1 files):
- animals-3253710-supplementary.pdf
